# Supplementary material for: Vitamin K Epoxide Reductase Complex Subunit 1 (VKORC1) Gene Polymorphisms Predict Arterial Stiffness and Serum MGP Levels in Chronic Kidney Disease Patients
Source: Genes (Basel). 2025 Nov 21;16(12):1396. doi: 10.3390/genes16121396 (PMC12733207; doi:10.3390/genes16121396)
Supplement: Supplementary file 1 [file genes-16-01396-s001.zip]

Archive with 1 entries (1 files):
- Genes-3869960-Supplementary.pdf
